# Supplementary material for: Surface Adsorption of the Cancer Biomarker Lysophosphatidic Acid in Serum Studied by Acoustic Wave Biosensor
Source: Materials (Basel). 2021 Jul 27;14(15):4158. doi: 10.3390/ma14154158 (PMC8347737; doi:10.3390/ma14154158)
Supplement: Supplementary file 1 [file materials-14-04158-s001.zip]

Archive with 1 entries (1 files):
- materials-1289604-supplementary.pdf
